# Supplementary material for: Accessing a New Dimension in TP53 Biology: Multiplex Long Amplicon Digital PCR to Specifically Detect and Quantitate Individual TP53 Transcripts
Source: Cancers (Basel). 2020 Mar 24;12(3):769. doi: 10.3390/cancers12030769 (PMC7140069; doi:10.3390/cancers12030769)
Supplement: Supplementary file 1 [file cancers-12-00769-s001.zip]

Archive with 2 entries (2 files):
- Supplement Tables.pdf
- Supplementary Figures.pdf
